# Supplementary material for: Large-Range Movements of Neotropical Orchid Bees Observed via Radio Telemetry
Source: PLoS One. 2010 May 26;5(5):e10738. doi: 10.1371/journal.pone.0010738 (PMC2877081; doi:10.1371/journal.pone.0010738)
Supplement: Video S1 — Slow motion footage of a radio-tagged bee (Bee ID 7) flying away in its release. Note that the animal initially drops altitude in initial take-off, but recovers to fly quickly and successfully through the complex forest. Please download and un-zip to view in Quicktime (.mp4 format). (9.34 MB ZIP) [file pone.0010738.s001.zip]

Archive with 1 entries (1 files):
- wikelski_etal_beevid.mp4
